# Supplementary material for: Preparation of Mesoporous Si Nanoparticles by Magnesiothermic Reduction for the Enhanced Reactivity
Source: Molecules. 2023 Apr 6;28(7):3274. doi: 10.3390/molecules28073274 (PMC10096974; doi:10.3390/molecules28073274)
Supplement: Supplementary file 1 [file molecules-28-03274-s001.zip]

Archive with 1 entries (1 files):
- molecules-2309357-supplementary.pdf
